# Supplementary material for: Advanced lipodystrophy reverses fatty liver in mice lacking adipocyte hormone-sensitive lipase
Source: Commun Biol. 2021 Mar 10;4:323. doi: 10.1038/s42003-021-01858-z (PMC7946939; doi:10.1038/s42003-021-01858-z)
Supplement: Supplementary file 4 — Supplementary Data 1 [file 42003_2021_1858_MOESM4_ESM.xlsx]

## Sheet: Table 1
Table 1
		Control-HFD (fed)									Mean	SEM	AHKO-HFD (fed)				Mean	SEM	Control-HFD (fasted)						Mean	SEM	AHKO-HFD (fasted)										Mean	SEM
	Fatty acid (mM)	0.655518	0.733556	0.649944	0.505017	0.521739	0.610925	0.571906	0.432553	1.03456	0.63508	0.058366	0.705686	0.571906	0.694537	0.833891	0.701505	0.0535318	0.653581	0.460744	0.357438	0.343664	0.63292	0.199036	0.44123	0.0724378	0.28168	0.185262	0.137052	0.261019	0.137052	0.123278	0.171488	0.185262	0.088843	0.226584	0.179752	0.0195551
	Glycerol (mM)	0.412534	0.391873	0.343664	0.254132	0.247245	0.522727	0.288567	0.143939	0.371212	0.330655	0.0370069	0.267906	0.219697	0.316116	0.440083	0.31095	0.0473302	0.661093	0.610925	1.24638	0.96767	1.43032	0.555184	0.911929	0.148827	0.415831	0.371237	0.376812	0.544036	0.471572	0.527313	0.677815	0.794872	0.471572	0.750279	0.540134	0.0481018
	Triglyceride (mM)	0.99	1.44	0.98	0.77	0.98	0.81	0.92	0.94	0.72	0.95	0.0696619	0.68	1.21	0.93	1.65	1.1175	0.207901	0.76	0.61	0.59	0.74	1	0.85	0.758333	0.0625788	0.32	0.23	0.4	0.33	0.25	0.32	0.35	0.42	0.28	0.27	0.317	0.0195533
	Ketone bodies (mM)																		0.746441	0.589014	1.62234	1.13331	0.749791		0.96818	0.186524	0.515324	0.590688	0.197119	0.351197	0.61581						0.454028	0.0791147

## Sheet: Figure 1
	Figure 1a
	weight	Tissue	Control				Mean	SEM	AHKO					Mean	SEM
	(mg)	PGAT	1.09051	0.959264	0.750019	1.27456	1.01859	0.110432	0.0122591	0.0169802	0.0141309	0.0195052	0.0536603	0.0233072	0.00768786
		SCAT	0.596668	0.602904	0.697372	0.702222	0.649792	0.0289158	0.0356489	0.0197774	0.0266448	0.0214928	0.0165733	0.0240274	0.00333137
		BAT	0.630689	0.680657	0.846745	0.920188	0.76957	0.0682124	0.0111254	0.0124734	0.00828662	0.011719	0.0138882	0.0114985	0.000926418
		Liver	0.013	0.014	0.01	0.011	0.012	0.000912871	0.013	0.016	0.012	0.009	0.013	0.0126	0.0011225
		Spleen	0.0183255	0.0173972	0.0177628	0.0167465	0.017558	0.000331098	0.0150405	0.0173972	0.0193034	0.0196408	0.0183255	0.0179415	0.000824678
		Panc	0.0902456	0.109576	0.0638133	0.0490365	0.0781678	0.0135	0.0681567	0.0818996	0.0563282	0.0651541	0.0625	0.0668077	0.00424674
		SM	0.0842021	0.108819	0.13167	0.0940779	0.104692	0.0103172	0.102238	0.0644802	0.0791098	0.0880825	0.0649287	0.0797678	0.0071707
		CM		0.203768	0.20166	0.194791	0.200073	0.00271023	0.174948	0.144586	0.204476	0.138696	0.198196	0.17218	0.0134352
	Figure 1b
		Control								Mean	SEM	AHKO								Mean	SEM
	basal	0.390302	0.357024	0.302353	0.231043	0.221536	0.306045	0.200143	0.145472	0.26924	0.0294718	0.129723	0.238174	0.22629	0.159734	0.17875	0.181127	0.157357	0.20252	0.184209	0.012919
	stimulated	0.898	0.816	0.687	0.816	0.718	0.421	0.68	0.684	0.715	0.0505869	0.249	0.338	0.241	0.293	0.371	0.333	0.238	0.433	0.312	0.0246714
	Figure 1c
	(nmol/h/mg protein)	Control			Mean	SEM	AHKO			Mean	SEM
	basal	94	109	113.3	105.433	5.84988	59.2393	76.83	65.8183	67.2959	5.13147
	stimulated	283.952	268.9	212.328	255.06	21.8032	153.311	114.3	141.958	136.523	11.5848
	Figure 1d
	NEFA	Control					Mean	SEM	AHKO					Mean	SEM
	(mM)	1.21851	1.44705	1.4136	1.48606	1.63099	1.43924	0.0664843	0.833891	0.845039	0.956522	0.755853	0.772575	0.832776	0.0353595
	Glycerol	Control					Mean	SEM	AHKO					Mean	SEM
	(mM)	0.357438	0.295455	0.309229	0.323003	0.288567	0.314738	0.0122039	0.21281	0.178375	0.164601	0.233471	0.28168	0.214187	0.0208212

## Sheet: Figure 2
	Figure 2a
	Body weight	Age	Control-HFD																								Mean	SEM	AHKO-HFD
	(g)	4	22.57	18.76	18.02	13.93	15.91	15.21	14.42	19.1	18.55	19.37	17.4	18.66	16.21	15.86	18.66	18.65	19.36	19.78	19.18						17.8737	0.489451	18.79	20.16	19.48	17.74	17.64	16.56	16.64	16.8	12.34	15.37	18.58	19.31	16.28	19.58	18.01	19.06	20.93	19.35	16.85	17.81	18.36
		6	24.38	23.67	24.61	23.83	23.86	23.67	24	23.56	24.59	21.09	20.61	20.7	20.51	22.18	21.65	25.31	26.43	24.29							23.2744	0.409922	24.37	23.95	22.65	21.55	21.6	20.27	22.19	24.38	24.85	24.49	22.88	23.33	21.37	25.3	23.31	21.52	21.65	21.53	22.7
		8	25.86	25.33	26.92	26.09	25.19	24.4	27.46	27.06	27.29	25.21	24.73	24.58	26.1	27.25	27.01	22.82	22.39	22.6	23.26	24.05	23.28	27.61	29.7	25.84	25.5013	0.380824	28.73	26.61	25.06	23.83	24.11	23.75	25.96	26.51	26.79	25.41	25.91	26.66	26.73	27.33	26.03	25.05	24.11	23.05	25.97	25.61	22.74
		10	29.44	28.42	29.77	29.2	27.23	27.64	29.05	27.86	28.3	27.18	27.4	26.67	29.68	29.08	30.05	25.72	23.72	24.22	23.36	26.28	25.2	30.64	32.28	28.59	27.7908	0.455381	31.48	28.45	28.53	24.73	26.34	26.34	28.31	28.19	29.92	27.26	29.32	27.79	29.3	28.05	28.29	29.19	26.79	27.36	25.29	29.19	27.34
		12	31.19	29.82	30.39	30.01	31.15	29.7	30.02	28.34	28.74	27.2	29.93	30.8	30.67	27.65	24.53	25.05	29.1	26.64	26.18	32.5	33.89	30.41			29.2686	0.493926	30.09	30.03	31.29	29.06	31.43	28.87	29.83	29.74	28.4	31.2	27.36	27.55	25.51	29.09	28.87	25.15	26.33	25.83	28.82
		14	33.68	30.52	33.15	31.23	32.75	30.59	33.91	31.28	31.27	29.31	30.24	28.77	30.89	30.89	31.88	27.03	24.7	26.41	28.68	26.32	26.71	34.32	34.83	32.06	30.4758	0.563973	36.47	31.11	29.87	28.25	31.29	30.79	32.02	32.01	32.68	30.33	31.32	31.02	32.08	30.46	29.3	33.52	27.27	28.58	25.21	30.05	30.28
		16	36.58	33.21	34.61	31.57	33.84	33.41	35.56	33.29	33.26	31.14	33.55	30.06	32.16	31.43	32.38	28.26	25.5	27.2	29.91	27.08	28	35.9	37.26	34.31	32.0613	0.645656	38.92	32.61	32.28	29.31	32.14	32.12	34.33	33.93	33.72	31.34	32.65	32.69	33.19	31.65	30.38	36.97	28.42	29.96	26.36	30.89	30.78
		18	38.78	36.03	36.28	32.29	36.66	34.92	38.23	33.88	33.24	32.38	35.55	31.4	33.43	32.34	32.89	30.12	25.78	28.59	31.53	29.09	28.96	37.62	39.3	35.65	33.5392	0.71718	39.34	32.33	32.41	28.93	33.3	34.38	35	34.11	34.58	33.18	33.56	34.58	34.82	31.49	32.19	37.55	28.99	31.57	25.98	31.73	32.12
		20	39.96	37.86	38.73	38.43	36.98	39.47	37.18	36.76	34.28	38.95	32.93	36.25	35.64	33.03	31.4	28.7	29.36	35.6	31.2	32.4	41.5	43.37	39.28		36.0548	0.804539	40.57	33.78	33.17	30.81	34.55	35.66	36.58	35.46	35.13	35.35	36.45	32.75	32.13	39.64	31.64	33.39	27.3	32.08	34.52	29.69	31.88
		22	39.61	40.44	40.58	33.29	41.97	37.74	41.35	37.19	37.88	35.28	39.81	33.79	38.65	33.64	34.69	32.04	29.44	30.45	37.18	33.03	33.12	43.41	45.86	40.04	37.1033	0.866854	40.96	35.13	34.54	30.59	34.55	35.34	37.66	35.66	35.99	34.99	35.86	36.39	37.51	34.74	33.42	40.03	31.58	34.77	28.56	32.64	32.64
		24	42.46	41.64	44.5	33.44	44.75	39.63	42.8	41.79	39.88	38.87	43.71	37.84	41.08	34.15	36.1	34.06	31.14	32.15	38.75	35.11	35.13	43.97	47.9	40.63	39.2283	0.917781	41.06	35.16	34.74	31.56	36.17	36.44	40.6	36.88	37.01	35.47	37.79	37.95	34.86	34.04	41.36	32.32	36.6	28.66	34.75	35.95	30.1
	Figure 2b
	Fat mass	Age	Control-HFD																		Mean	SEM	AHKO-HFD														Mean	SEM
	(g)	4	4.1	3.2	2.3	2.9	2.3	2.8	3.05	2.62	2.96	3.5	3.49	2.68	2.79	3.45	3.83	3.26	3.34	3.52	3.11611	0.116701	4.20144	3.98966	4.02262	3.43092	3.5086	3.34346	2.51489	2.79427	3.31281	4.01648	3.38787	4.26844	3.20398	4.08456	3.57714	0.143612
		8	5.12028	6.47182	4.09091	7.44441	5.03045	6.09659	4.66385	3.99637	4.44406	3.9933	4.29188	4.49987	5.527	5.06462	4.30078	5.81733	5.48581	5.97132	5.12837	0.226524	5.94	4.59	4.26	5.17	5.52	4.93	5.38	4.35	4.1	4.3	4.6	8.2	4.54	5.76	5.11714	0.284851
		12	7.22049	4.69367	9.52119	9.57919	10.4103	8.33976	9.012	6.97731	7.62185	6.38112	6.51576	5.22368	5.2323	8.84247	6.06627	5.69637	11.3781	7.53379	7.5692	0.452739	6.61679	6.07207	6.13597	5.22499	9.59558	5.01761	5.30377	8.84468	7.65948	9.16656	7.71552	6.06651	6.08669	7.3685	6.91962	0.400849
		16	16.33	11.77	11.38	5.41	13.46	13.36	16.7	9.9	11.4										12.19	1.13731	12.0963	5.71653	6.17839	7.65577	9.85091	9.76769	8.1877	10.5149	8.26477	5.90132	9.32811	7.82288	6.63068	9.09273	8.35777	0.50213
		20	16.68	20.48	16.54	19.54	17.74	20.3	11.1	14.1	13.99	18.76	12.07	14.3	7.03	8.98	12.76	8.71	8.88	17.72	14.4267	1.01454	12.25	6.56	6.49	8.2	10.24	11.75	11.19	9.76	11.08	3	9.4	7.5	9.6	13	9.28714	0.725789
		24	22.6524	20.8908	22.0987	6.92208	24.7557	18.6063	23.0564	19.9296	19.1304	18.3505	23.0133	16.4188	18.7489	8.05257	10.8372	15.1703	11.391	11.2171	17.2912	1.29519	12.0675	6.80698	7.51079	8.06989	10.605	10.6733	11.5304	10.1383	9.41534	8.54118	11.4277	7.90119	7.57508	9.66396	9.42333	0.455872
	Figure 2c
	Lean mass	Age	Control-HFD																								Mean	SEM	AHKO-HFD
	(g)	24	17.9181	19.042	20.7236	24.8794	18.428	19.1215	18.1429	19.612	19.2541	18.8131	18.9527	19.6238	20.5729	23.8333	23.2953	17.5647	18.3882	19.5826	15.6434	18.7874	17.9198	20.1822	22.6759	18.4623	19.6425	0.437138	28.044	26.1801	25.1795	21.4513	23.5865	24.003	26.4996	24.835	25.4962	24.9106	24.5144	27.8211	25.4548	22.7285	26.3091	22.1295	23.768	20.4002	26.6116	25.0068	20.7419
	Figure 2d
	weight	Tissue	Control-HFD											Mean	SEM	AHKO-HFD							Mean	SEM
	(mg)	Liver	1647.5	1541	1814	1530.6	1567	1881.8	1632.9	2024	1706.1	2768	2357.3	1860.93	117.465	2254.5	1824.2	2166	2786.8	3751	2344.4	2178.5	2472.2	238.944
		CM	148.2	135.7	157.2	153.6	180.7	167	152.2	168.4	160.5	153.5	155.9	157.536	3.54191	193.4	180.3	153.5	166.2	168.4	141	153.8	165.229	6.70283
		SM	217.15	235.25	214.45	213.65	220.5	238.75	195.4	241.45	233.4	214.05	202.7	220.614	4.5116	259.05	243.35	242.25	255.35	223.6	231.1	211.45	238.021	6.45622
		Panc	230.7	215.7	264.6	218.1	255.9	216.1	199.7	308.7	222.2	216.8	221.2	233.609	9.38509	247.4	283.5	247.8	346.1	322.9	207.3	259.2	273.457	18.0869
		Spleen	112.9	81.1	95.4	89	104.5	92.7	96.2	102.2	87.7	116.5	98.1	97.8455	3.21175	178	111.4	257.3	122.1	144.9	127.2	99.2	148.586	20.516
	Figure 2e
	Food intake	Week	Control-HFD				Mean	SEM	AHKO-HFD				Mean	SEM
	(kcal/mouse)	1-4	515.983	584.086	666.008	557.079	580.789	31.669	479.444	547.24	596.436	603.15	556.568	28.5694
		5-8	615.029	632.333	736.157	522.726	626.561	43.7411	463.101	598.408	686.793	481.974	557.569	52.4449
		9-12	635.198	576.758	606.74	632.157	612.713	13.5772	595.692	552.931	596.083	595.636	585.086	10.7185
		13-16	624.745	618.849	883.383	469.986	649.241	85.8673	594.204	609.586	791.658	506.897	625.586	59.7968
		17-20	544.785	612.422	623.322	609.242	597.443	17.8097	545.64	591.395	616.375	599.3	588.178	15.1068
	Figure 2f
	weight	Tissue	Control-HFD (10wk)						Mean	SEM	AHKO-HFD (10wk)									Mean	SEM	Control-HFD (26wk)											Mean	SEM	AHKO-HFD (26wk)							Mean	SEM
	(mg)	BAT	166.8	83.6	117	102.3	160.3	83.5	118.917	15.0408	192.2	194.7	159.2	127.5	170.3	132.9	92.7	154.8	105.6	147.767	11.9647	171.1	161.3	227.5	159.2	169.6	240.8	181.8	309.1	181.1	313.7	261.4	216.055	17.5282	434.7	330	291.8	386.1	415	320.3	454.2	376.014	23.6503
		PGAT		458.6	407.3	464.4	921.2	197.4	489.78	118.328	405.5	430.1	398.6	226.2	292.6	225.9	255	333.9	232.6	311.156	27.7306	1193.1	1053.8	3023.3	1340.8	2661.9	2426.4	2103.3	2684.6	1850.1	2449.5	2034.2	2074.64	197.525	223	156.9	392.8	298.9	266.3	198.3	247.7	254.843	28.8507
		SCAT	534.8	329.9	327.1	299.8	487.4	171.4	358.4	54.1457	446.1	478.1	381.4	303.5	430.9	275.9	337.5	496.4	347.6	388.6	26.0912	648.1	534.2	1556.1	648.6	1271.1	1380.4	1273.2	2022.5	980.9	1742.1	1765.6	1256.62	151.499	783.4	675	611.4	977.4	820	596.2	730.6	742	50.2717
	Figure 2g
	PGAT	Gene	Control-HFD (10wk)					Mean	SEM	AHKO-HFD (10wk)				Mean	SEM	Control-HFD (26wk)			Mean	SEM	AHKO-HFD (26wk)					Mean	SEM
	(delta CT)	F4/80	0.923343	0.511545	0.619372	2.54342	0.402318	1	0.39552	5.74057	1.12169	2.83155	6.1439	3.95943	1.19963	2.74443	2.47575	2.27858	2.49959	0.135008	4.85118	4.1996	5.48576	2.93839		4.36873	0.544287
		Cd11c	0.856347	0.650877	0.663971	2.58501	0.243797	1	0.408628	14.8016	2.38296	9.11794	15.0297	8.34816	2.77187	10.1229	9.90682	8.70998	9.57991	0.439416	27.1194	11.1945	31.7604	34.8235	14.2202	23.8236	4.72532
	SCAT	Gene	Control-HFD (10wk)					Mean	SEM	AHKO-HFD (10wk)						Mean	SEM	Control-HFD (26wk)					Mean	SEM	AHKO-HFD (26wk)					Mean	SEM
	(delta CT)	F4/80	1.13556	1.10406	0.568357	1.27186	0.920162	1	0.121615	3.30701	1.33601	0.739574	1.03885	3.08195		1.62012	0.736003	1.27913	0.848695	0.635208	1.10499	0.806014	0.934808	0.114298	12.9085	4.53916	9.7332	3.21881	2.56535	6.593	2.01955
		Cd11c	0.278987	0.268383	1.60855	0.853771	1.9903	1	0.348392	1.54228	3.4559	1.13741	0.715374	0.350151	1.65396	1.46256	0.444102	0.09897	1.46311	0.85996	0.975342	0.896192	0.858715	0.218805	17.0591	9.17483	5.76684	5.93798	4.51114	8.48997	2.2766
	Figure 2h
	PGAT	Gene	Control-HFD (10wk)					Mean	SEM	AHKO-HFD (10wk)						Mean	SEM	Control-HFD (26wk)				Mean	SEM	AHKO-HFD (26wk)					Mean	SEM
	(delta CT)	Pparg2	0.585542	1.24741	1.14214	0.961132	1.06377	1	0.113748	0.271686	0.425068	0.203626	1.51616	0.890252	0.596371	0.650527	0.200316	0.386803	0.290792	0.312463	0.064963	0.263755	0.0693797	0.119008	0.130248	0.060102	0.150514		0.114968	0.0194156
		Cebp1a	0.703457	0.949183	1.25631	0.97846	1.11259	1	0.0920203	0.370592	0.507622	0.455675	1.07311	0.735746	0.584606	0.621225	0.103568	0.511637	0.608293	0.733493	0.168368	0.505448	0.12119	0.123318	0.066678	0.125873	0.130815	0.261528	0.141642	0.0321667
		Srebp1c	0.830214	1.20975	0.979109	0.797692	1.18323	1	0.0859542	0.414141	0.518998	0.371711	1.31548	1.04006	0.79691	0.742882	0.154387	0.441395	0.579025	0.494555	0.131645	0.411655	0.0975428	0.094162	0.061839	0.142564	0.10481		0.100844	0.0166391
		Cd36	0.863566	1.29578	0.949058	1.0616	0.829994	1	0.0840807	1.14616	1.28946	1.33863	0.930851	0.709877	1.06423	1.07987	0.0956777	1.5194	1.75966	2.11977	1.04484	1.61092	0.225439	0.711236	1.11155	1.438	0.603554	0.509207	0.874711	0.174246
		Fabp4	0.803221	1.09453	1.07405	0.750403	1.2778	1	0.0981358	0.342291	0.753802	0.335935	0.884609	0.569644	1.02975	0.652672	0.116871	0.793327	0.992259	1.16506	0.260035	0.802669	0.196173	0.120984	0.250706	0.197313	0.210522	0.2121	0.198325	0.0212896
		Pepck	0.807763	1.07867	1.57869	0.498772	1.03611	1	0.177562	0.168731	0.329418	0.178106	1.00959	0.656295	0.342255	0.447399	0.133522	0.66534	0.595517	0.467478	0.074741	0.450769	0.131868	0.080253	0.072549	0.062345	0.1273	0.120494	0.0925882	0.0131378
		Fasn	0.417831	1.66785	0.762596	1.13918	1.01255	1	0.207465	0.339384	0.396389	0.285189	1.10649	0.969283	0.896882	0.665603	0.148739	0.524491	0.71747	0.866932	0.237169	0.586516	0.135914	0.119907	0.047828	0.0285175	0.163912	0.570773	0.186188	0.0991964
		Dgat2	0.578031	1.05978	1.22484	1.35978	0.777565	1	0.143371	0.295547	0.503979	0.245937	0.689518	0.749778	0.39709	0.480308	0.0842486	0.29857	0.307494	0.381187	0.104593	0.272961	0.0590967	0.042707	0.02723	0.01324	0.024926		0.0270258	0.00605805
	SCAT	Gene	Control-HFD (10wk)				Mean	SEM	AHKO-HFD (10wk)						Mean	SEM	Control-HFD (26wk)					Mean	SEM	AHKO-HFD (26wk)					Mean	SEM
	(delta CT)	Pparg2	2.04504	0.764597	0.745404	0.44496	1	0.355951	2.6671	1.55236	1.14264	1.77369	0.714284	1.55209	1.56703	0.268364	1.67405	0.615467	0.999643	2.11864	2.25726	1.53301	0.317314	0.600429	0.518687	0.831632	0.755699	0.990369	0.739363	0.0836017
		Cebp1a	1.49863	1.08943	0.891687	0.520255	1	0.203821	0.919773	1.03425	1.41078	0.762895	0.92754		1.01105	0.108906	0.604392	0.399096	0.630614	1.22183	1.19835	0.810856	0.167885	0.472271	0.3817	0.622409	0.639067	0.817746	0.586639	0.0750062
		Srebp1c	1.52154	0.776198	0.84283	0.859434	1	0.174774	2.21874	0.8764	1.21977	1.18173	0.555441	1.55794	1.26834	0.235148	0.534463	0.435893	0.422932	0.942014	0.795937	0.626248	0.103561	0.33404	0.275253	0.517217	0.47675	0.581244	0.436901	0.0572643
		Cd36	1.28127	0.985476	0.372875	1.36038	1	0.224069	0.698916	0.544061	0.513973	0.503773	0.275081	0.464503	0.500051	0.055847	0.454064	0.255544	0.384565	0.881622	0.856169	0.566393	0.127602	0.592045	0.439712	0.495173	0.456372	0.475835	0.491827	0.0267242
		Fabp4	1.48792	0.814956	0.859578	0.83755	1	0.162894	1.14745	0.759943	0.970149	0.935155	0.739754	0.79986	0.892051	0.0638567	0.730726	0.390744	0.465586	1.22592	1.14993	0.79258	0.171421	0.294942	0.41929	0.701566	0.552508	0.749799	0.543621	0.0850983
		Pepck	0.994544	0.273697	0.780662	1.9511	1	0.351217	0.847616	0.811082	0.872068	0.24738	0.806196		0.716868	0.117995	0.522442	0.258745	0.259928	0.377492		0.354652	0.0624806	0.072934	0.058321	0.832221	0.15109	0.407276	0.304368	0.146085
		Fasn	0.852273	1.14838	0.90519	1.09416	1	0.0717021	2.52886	1.30333	3.01423	2.1052	0.687122	2.00707	1.94097	0.341934	0.909142	0.761661	0.889028	0.918703		0.869633	0.0365182	0.27239	0.350705	0.402175	0.572245	0.53506	0.426515	0.0561753
		Dgat2	1.56117	1.07472	0.770682	0.593422	1	0.211816	1.00534	1.02604	1.47236	0.918565	1.10507		1.10547	0.0964036	0.710049	0.530266	0.946025	3.1501	2.43585	1.55446	0.522261	0.811705	0.560807	0.724891	0.775311	0.785082	0.731559	0.0449461
[truncated: 6 more columns]

## Sheet: Figure 3
	Figure 3a
	TG Liver	Control-HFD (10wk)						Mean	SEM	AHKO-HFD (10wk)									Mean	SEM	Control-HFD (26wk)										Mean	SEM	AHKO-HFD (26wk)								Mean	SEM
	(nmol/mg protein)	97.0602	88.3324	103.715	84.3146	121.763	55.3854	91.7618	9.05814	98.2871	49.1467	56.738	49.8369	85.9515	34.4918	51.0169	111.841	164.216	77.9473	13.8203	168.717	355.628	238.024	320.365	244.079	105.139	131.418	184.12	247.596	318.946	231.403	26.5793	201.016	230.114	439.099	670.245	327.238	402.109	158.598	514.399	367.852	61.4425
	Figure 3b
	Liver	Gene	Control-HFD							Mean	SEM	AHKO-HFD							Mean	SEM
	(delta CT)	Cd11c	0.699771	0.749721	1.45437	1.05969	0.87601	1.16043		1	0.116032	2.82794	1.1874	1.75908	1.7429	0.745654	3.14563		1.90144	0.378484
		F4/80	1.43675	0.894832	0.846382	1.3629	0.927118	0.791677	0.740345	1	0.106148	1.19084	0.47667	1.964	1.72715	1.56023	0.960356	1.13715	1.28806	0.190347
		Col1a1	1.70416	0.804244	0.422175	0.571709	0.778374	1.55333	1.16601	1	0.184799	2.47332	1.94766	1.52901	4.37839	1.26862	3.17424		2.46187	0.473959
		Col1a2	1.66827	0.84471	0.645939	0.911757	0.939253	1.24681	0.74327	1	0.132229	1.58664	1.49296	1.30147	3.19045	1.01135	2.07218		1.77584	0.316977
		Tgfb	0.806612	0.835898	0.972818	1.24205	0.940486	1.21737	0.984757	1	0.0644913	1.07955	0.68182	1.84771	1.88065	2.79649	1.37472	1.87247	1.64763	0.257956
	Figure 3c
	FA	Timepoint	Control-HFD							Mean	SEM	AHKO-HFD						Mean	SEM
	(mM)	fasted	1.25422	1.33606	0.768286	1.16726	1.13146	1.02916	1.22864	1.13073	0.0707133	0.926854	0.68133	0.502302	0.568798	0.517647	0.466496	0.610571	0.0702143
		2h refed	0.603077	0.382564	0.197949	0.141539	0.16718	0.254359	0.341539	0.298315	0.060872	0.367179	0.444103	0.731282	0.628718	0.644103	0.577436	0.56547	0.0553382
		4h refed	0.310769	0.264615	0.341539	0.121026	0.162051	0.269744	0.228718	0.242637	0.0297283	0.382564	0.597949	0.567179	0.403077	0.387692		0.467692	0.0472686
		8h refed	0.382564	0.218462	0.182564	0.233846	0.254359	0.249231	0.187692	0.244103	0.025371	0.28	0.454359	0.197949	0.326154	0.274872		0.306667	0.0422696
	Insulin	Timepoint	Control-HFD					Mean	SEM	AHKO-HFD					Mean	SEM
	(ng/ml)	fasted	0.480949	0.286844	0.222142	0.337168	0.265277	0.318476	0.0446418	0.229331	0.258088	0.265277	0.200575	0.186197	0.227894	0.0154857
		2h refed	0.833214	0.912293	0.919482	1.12797	0.826024	0.923796	0.0545897	2.99569	3.01725	6.42487	5.00144	3.96621	4.28109	0.650515
		4h refed	1.01294	0.905104	0.746945	1.99784	0.86197	1.10496	0.227252	2.97412	3.16822	3.79367	7.78361	2.2624	3.99641	0.977797
		8h refed	0.833214	1.54493	1.78936	1.93314		1.52516	0.244171		5.23868	12.4853	23.0963	21.1553	15.4939	4.12381
	Figure 3d
	PGAT	Treatment	Control-HFD			Mean	SEM	AHKO-HFD			Mean	SEM
	(rel. intensity)	Saline	0.525756	1.15234	1.3219	1	0.242121	0.659423	0.369977	0.826188	0.618529	0.133275
		Insulin	20.4204	15.1812	24.0635	19.8883	2.57785	0.971852	6.58169	1.67074	3.07476	1.76503
	SCAT	Treatment	Control-HFD			Mean	SEM	AHKO-HFD			Mean	SEM
	(rel. intensity)	Saline	0.85981	1.4468	0.693395	1	0.228505	0.263805	0.306234	0.24135	0.270463	0.0190238
		Insulin	5.59876	5.48832	7.88345	6.32351	0.780622	1.53906	0.324082	0.282018	0.715053	0.412182
	Figure 3e
	Liver	Gene	Control-HFD						Mean	SEM	AHKO-HFD								Mean	SEM
	(delta CT)	Cd36	0.566796	0.290695	1.19968	0.727276	1.65292	1.56264	1	0.227148	0.545874	0.542209	2.75487	2.98172	2.19463	4.30753	1.37724	1.5996	2.22114	0.601176
		Fabp1	0.472163	0.581081	1.73945	0.993235	1.14752	1.06655	1	0.185034	1.01218	0.7106	1.12996	1.31562	1.90016	1.39463			1.24386	0.164279
		Fabp3	0.914029	0.622953	0.743768	0.998638	1.07278	1.64783	1	0.146082	0.620054	0.574178	0.93958	1.12601	1.55009	1.46369			1.0456	0.168359
		Fabp4	0.740809	0.908741	0.979346	1.14167	0.862141	1.36729	1	0.0912713	2.76683	1.09424	3.19847	2.16819	1.21306	2.4594			2.15003	0.344882
	Figure 3f
	Liver	Gene	Control-HFD						Mean	SEM	AHKO-HFD						Mean	SEM
	(delta CT)	Pparg2	1.30541	0.241675	1.13593	0.782545	1.03332	1.50112	1	0.181322	1.29842	1.38041	3.82058	3.67543	3.30497		2.69596	0.560304
		Lxra	0.845708	0.689912	0.995317	1.2286	0.982631	1.25783	1	0.0892599	0.807247	0.919037	1.19972	0.977423	1.01798	0.95712	0.954803	0.0455952
		Srebp1c	0.875451	0.934	1.28114	0.788315	1.12109		1	0.0889898	1.05144	1.19225	1.22079	2.51817	1.80011	2.62333	1.73435	0.284779
		Chrebp	0.88775	0.872144	1.09351	1.31484	0.931608	0.900155	1	0.0710538	0.35738	0.559942	0.92673	0.698424	1.18475	1.33979	0.844502	0.153562
		Acc1	0.538566	0.778779	1.06252	1.27341	1.1466	1.20012	1	0.115768	0.563701	0.550549	1.38406	0.913702	1.57182	1.36084	1.05745	0.181172
		Fasn	1.14977	0.856011	0.714658	0.955566	1.12952	1.19447	1	0.0777075	1.37958	1.05298	1.84335	3.89674	3.01139	2.97412	2.35969	0.450906
		Scd1	0.692315	0.378396	1.50248	0.826114	1.05877	1.54193	1	0.188053	0.779158	1.21851	3.24674	2.55794	2.44863		2.05019	0.455824
		Gyk	0.809505	0.528287	1.21816	1.19518	1.19199	1.05687	1	0.113224	0.761734	0.676972	1.39436	0.878412	1.69059	0.950139	1.125	0.127929
		Dgat2	0.56797	0.733636	1.24774	1.1766	0.859715	1.41435	1	0.134353	0.574345	0.635754	0.987025	1.48963	1.03121	1.02605	0.957336	0.134721
	Figure 3g
	Liver	Protein	Control-HFD						Mean	SEM	AHKO-HFD						Mean	SEM
	(rel. intensity)	SREBP1c	1.21974	1.1101	0.771672	0.877618	1.02087		1	0.0799857	1.15687	1.17908	1.43755	1.07851	0.904043		1.15121	0.0863647
		FAS	0.689522	0.861903	0.809133	1.04645	1.05684	1.53615	1	0.121757	1.81115	1.83873	1.54519	1.64336	1.81684	1.04269	1.61633	0.124159
		SCD1	0.413947	1.49538	0.996853	0.949644	0.677017	1.46715	1	0.174543	4.03461	5.01127	6.0945	2.78035	3.38385	1.68103	3.83093	0.645087
	Figure 3h
	Liver	Protein	Control-HFD						Mean	SEM	AHKO-HFD						Mean	SEM
	(rel. intensity)	HSL	0.851099	0.823936	1.15446	0.667339	1.19815	1.30502	1	0.103278	1.29691	1.53778	1.51306	1.26127	1.17778	1.25854	1.34089	0.0605721
		ATGL	0.904796	0.673784	1.0123	0.688879	1.21225	1.50799	1	0.13109	2.49034	2.33396	2.47311	1.52616	1.55369	1.5497	1.98783	0.200116
		ABHD5	0.498844	0.583754	1.28909	1.04304	1.28828	1.29699	1	0.150682	0.997688	0.969345	1.23048	1.58067	1.3756	1.09852	1.20872	0.0967216
	Figure 3i
	TGH-Assay Liver	Control-HFD						Mean	SEM	AHKO-HFD						Mean	SEM
	(nmol FA/ h/ mg protein)	1.36	1.29	1.37	1.05	1.42	1.54	1.33833	0.0669037	1.92	1.74	1.6	1.26	1.83	1.4	1.625	0.104363

## Sheet: Figure 4
	Figure 4a
	weight	Control-HFD										Mean	SEM	AHKO-HFD									Mean	SEM
	(g)	48.51	45.35	37.67	41.69	51.57	48.99	48.33	53.92	54.32	51.49	48.184	1.68151	36.26	39.67	32.05	36.7	37.95	34.08	38.41	36.53	38.6	36.6944	0.796055
	Figure 4b
	Fat mass	Control-HFD										Mean	SEM	AHKO-HFD									Mean	SEM
	(g)	24.3908	26.6069	18.01	22.4209	32.5922	27.4981	28.1619	30.2923	27.193	29.895	26.7061	1.3334	9.39859	10.0881	7.07023	5.52702	8.3528	5.84131	9.48343	8.43112	8.7506	8.1048	0.539182
	Figure 4c
	weight	Tissue	Control-HFD											Mean	SEM	AHKO-HFD													Mean	SEM
	(mg)	PGAT	2546.6	2058.2	1663.9	1481.7	1766.6	1565	1787.8	1786.4	1837.7	1520.4	2435	1859.03	106.391	248.8	300.3	324.5	310.1	174.3	248.3	234	350.7	144	315.9	170.5	60.5	125.9	231.369	24.8742
		SCAT	2969.3	1389.8	2458	2526.7	2389.3	2297.7	2513.8	2539.3	2077.5	1990.3	3321.2	2406.63	151.566	630.3	651.7	669.7	750.4	351.1	382.1	402.9	740.8	502.8	533.2	385.6	470.6	648.3	547.654	39.4276
	Figure 4d
	weight	Tissue	Control-HFD											Mean	SEM	AHKO-HFD													Mean	SEM
	(mg)	Liver	3681.8	1356.2	5375	3194.1	4631.2	3935.2	4423.5	5464.9	3577.8	4283.7	3792.3	3974.15	339.163	3423.8	2154.4	3071	3158	2980.8	2762	2938.2	4364.4	2669	2411.3	2000	1889.2	2188	2770.01	187.916
		CM	175.4	138	190.3	215.6	164.6	178.6	189.6	189.2	186	162.5	142.8	175.691	6.80666	159.6	181.2	186.6	205	170.8	180.3	196.9	171.5	192.3	178.1	182	175.1	184.8	181.862	3.29106
		SM	144.55	192.9	219.5	211.7	215.05	193.95	154.25	172.8	218.45	227.2	183.5	193.986	8.36277	217.55	227.05	234	210.6	243.05	208.7	247.45	211.2	236.25	208	178.05	220	216.85	219.904	5.06855
		Panc	439	314.1	329.5	510.5	422.7	366.2	482.4	381.4	300.2	314.2	230	371.836	25.6498	416.8	386.6	441	515	482.5	366.1	448.4	419	512.9	418.5	440.8	380.4	360.7	429.9	14.1164
		Spleen	127.7	72.5	121.9	124.5	121.6	110.9	119.8	129	96.3	116.9	112.7	113.982	4.98361	138.7	95.3	122.7	107.8	162.3	114.8	119.4	122.3	189.2	196.4	132.9	114.8	135.1	134.746	8.45733
	Figure 4e
	TG	Control-HFD (26wk)								Mean	SEM	AHKO-HFD (26wk)									Mean	SEM	Control-HFD (46wk)											Mean	SEM	AHKO-HFD (46wk)													Mean
	(nmol/mg protein)	561.281	401.319	167.88	66.8491	92.0044	75.4196	204.009	133.178	212.743	62.704	460.682	268.575	166.424	354.445	388.835	302.163	387.662	332.662	651.085	368.059	45.0051	700.829	227.666	708.036	699.294	784.252	870.205	660.997	354.179	649.162	664.763	652.06	633.768	55.4499	536.778	216.283	233.921	478.999	259.166	234.167	366.657	520.686	298.492	628.12	260.888	185.602	132.792	334.812
	Figure 4f
	Liver	Gene	Control-HFD						Mean	SEM	AHKO-HFD						Mean	SEM
	(delta CT)	Cd11c	0.31065	0.543841	0.190445	2.53684	1.40266	1.01556	1	0.358837	0.328569	0.333027	0.266829	0.815438	0.408554	0.573643	0.454343	0.0841461
		F4/80	0.809781	0.797496	0.567998	1.92112	1.08283	0.820774	1	0.195896	0.410174	0.469915	1.71441	1.25758	0.582597	0.848752	0.880571	0.209534
		Col1a1	0.866784	0.466727	0.39741	1.07439	1.98747	1.20721	1	0.237263	0.567993	0.84936	0.27796	0.221506	0.538137	0.712926	0.52798	0.0992691
		Col1a2	0.823313	0.504059	0.493568	1.18832	1.88687	1.10387	1	0.21342	0.637158	0.708413	0.470845	0.230355	0.896675	0.602589	0.591006	0.0920127
		Tgfb	0.77503	0.811578	0.780849	1.38301	1.23126	1.01827	1	0.105618	0.727312	0.50719	1.23267	0.730215	0.451884	0.773316	0.737099	0.112732
	Figure 4h
	FA	Timepoint	Control-HFD								Mean	SEM	AHKO-HFD									Mean	SEM
	(mM)	fasted	1.01445	1.23633	1.65428	1.24665	1.41176	0.983488	1.36532	0.78225	1.21182	0.0979021	0.415893	0.74613	0.632611	0.452012	0.426213	0.421053	0.421053	0.359133	0.441692	0.479532	0.0416542
		2h refed	0.487205	0.592574	0.552434	0.592574	0.467135	0.773206	0.592574	0.416959	0.559333	0.0385166	0.462117	0.346714	0.462117	0.692925	0.502258	0.502258	0.462117	0.452082	0.537381	0.491108	0.030735
		4h refed	0.396889	0.667837	0.637732	0.537381	0.487205	0.421977	0.416959	0.517311	0.510411	0.0357941	0.632714	0.421977	0.547416	0.577521	0.542398	0.346714	0.336678	0.487205	0.542398	0.49278	0.0344438
		8h refed	0.587556	0.738083	0.657802	0.341696	0.426994	0.667837	0.391871	0.507275	0.53989	0.0512044	0.652785	0.743101	0.788259	0.738083	0.733066	0.537381	0.567486	0.582539	0.64275	0.66505	0.0299319
	Insulin	Timepoint	Control-HFD								Mean	SEM	AHKO-HFD									Mean	SEM
	(ng/ml)	fasted	0.481027	1.00642	0.539405	0.586106	0.872154	0.697023	0.597782	0.848803	0.70359	0.0658379	0.428488	0.410975	0.410975	0.235844	0.282545	0.375949	0.300058	0.300058	0.305896	0.338976	0.0228799
		2h refed	1.40572	1.75598	1.67426	1.93111	2.45651	1.81436	2.49153	1.56918	1.88733	0.139648	2.45651	3.01693	4.60479	3.91594	4.95505	17.9381	12.7426	24.5581	6.79977	8.99864	2.5845
		4h refed	1.73263	1.49912	1.27729	2.63164	3.40222	2.65499	2.87682	2.07122	2.26824	0.261764	3.16871	2.45651	6.60128	9.2049	3.18038	6.60128	11.9953	11.2364	11.6684	7.34592	1.28403
		8h refed	2.40981	1.6042	1.45242	2.74839	3.44892	11.2248	2.14127	3.28546	3.5394	1.12674	3.13368	3.89259	23.2621	11.0846	5.52714	5.30531	19.4559	11.3999	6.91652	9.99754	2.37005
	Figure 4i
	PGAT	Control-HFD (26wk)			Mean	SEM	AHKO-HFD (26wk)			Mean	SEM	Control-HFD (46wk)			Mean	SEM	AHKO-HFD (46wk)			Mean	SEM
	(rel. intensity)	0.85723	0.994445	1.14832	1	0.0840775	0.202208	0.634744	0.191893	0.342948	0.145928	0.718468	0.764999	0.995657	0.826375	0.0857004	0.492627	0.315239	0.108093	0.30532	0.111116
	Figure 4j
	PGAT	Protein	Control-HFD (26wk)			Mean	SEM	AHKO-HFD (26wk)			Mean	Std Error	Control-HFD (46wk)			Mean	SEM	AHKO-HFD (46wk)			Mean	SEM
	(rel. Intensity)	ATGL	0.471502	0.974862	1.55364	1	0.312638	0.842988	0.602159	0.445307	0.630151	0.115651	0.504706	0.783525	0.88313	0.723787	0.113251	0.240037	0.314334	0.127698	0.227357	0.054249
		ABHD5	0.748466	1.1227	1.12883	1	0.125779	0.476297	0.38776	0.363838	0.409298	0.0342037	0.706299	0.94659	0.879151	0.844013	0.0715562	0.231344	0.544339	0.249489	0.341724	0.101443
	Figure 4k
	PGAT TGH-Assay	Control-HFD (26wk)						Mean	SEM	AHKO-HFD (26wk)						Mean	SEM	Control-HFD (46wk)				Mean	SEM	AHKO-HFD (46wk)						Mean	SEM
	(nmol FA/ h/ mg protein)	417.96	507.2	556.69	461.93	429.58	489.12	477.08	21.1115	236.03	199.87	205.69	229.37	102.18	222.64	199.297	20.225	462.11	516.89	425.01	385.01	447.255	28.0461	92.13	115.93	100.77	65.84	108.32	11.66	82.4417	15.8184
[truncated: 1 more columns]

## Sheet: Figure 5
	Figure 5a
	Liver	Gene	Control-HFD						Mean	SEM	AHKO-HFD						Mean	SEM
	(delta CT)	Pparg2	1.5442	0.73262	0.41458	1.06733	1.10115	1.14011	1	0.15756	0.126831	0.423093	0.828324	0.311936	0.882347	1.00727	0.596634	0.145581
		Lxra	1.1706	0.980955	0.894475	1.09896	0.998459	0.856549	1	0.0486403	0.84436	0.863253	1.23847	0.961702	0.836424	1.00979	0.958999	0.0627225
		Srebp1c	1.34721	1.1184	0.828233	0.908984	0.70301	1.09415	1	0.0947685	1.50255	1.79576	1.41037	0.668337	2.18783	1.06483	1.43828	0.218084
		Chrebp	1.03499	1.00685	0.964524	0.893423	1.16542	0.934794	1	0.0389464	0.659093	1.34901	0.953106	0.569878	1.18755	0.831009	0.924941	0.123175
		Acc1	1.00192	1.05188	0.695081	1.10828	1.22365	0.919185	1	0.0739247	1.36362	1.12638	1.53935	0.717218	1.23298	0.731454	1.1185	0.136772
		Fasn	1.03885	1.38613	0.782911	1.12527	0.831896	0.834946	1	0.0946803	0.402029	0.561767	0.934617	0.443809	0.839406	0.838433	0.67001	0.0934122
		Scd1	0.920439	0.790135	0.461381	0.982263	1.87764	0.968139	1	0.192533	0.575267	0.477743	0.745402	0.539316	1.66302	1.24324	0.873998	0.194397
		Gyk	1.11539	0.981684	0.58124	0.981303	1.30526	1.03512	1	0.0972591	0.680715	0.544062	0.859193	0.74405	0.77317	0.879012	0.7467	0.0504266
		Dgat2	0.646579	0.835173	1.42043	1.33944	0.978702	1.6101	1.1384	0.152948	0.653836	0.723745	1.12363	1.6958	1.17393	1.16806	1.08983	0.153367
	Figure 5b
	Liver	Gene	Control-HFD						Mean	SEM	AHKO-HFD						Mean	SEM
	(delta CT)	Cd36	0.673833	0.781681	0.287996	1.55449	1.4322	1.26981	1	0.202324	0.198762	0.248271	0.433126	0.175649	0.651459	0.851661	0.426488	0.112245
		Fabp1	0.987987	1.02359	0.772107	0.995142	1.20382	1.01735	1	0.0561263	0.584973	0.458459	0.807767	0.858016	1.35447	0.886734	0.825071	0.126162
		Fabp3	1.04051	0.850297	0.452142	1.22953	1.35912	1.0684	1	0.130452	0.714751	1.08845	0.700011	1.42152	0.740357	0.880437	0.924255	0.116067
		Fabp4	0.880656	0.363566	0.874015	1.61084	1.27093		1	0.209963	0.333113	0.287377	0.696497	0.419312	0.574343	0.699498	0.50169	0.0738221
	Figure 5c
	Liver	Gene	Control-HFD						Mean	SEM	AHKO-HFD						Mean	SEM
	(rel. intensity)	ACC	0.462572	1.26961	1.09035	0.976542	0.992712	1.20821	1	0.117422	0.214026	0.250244	0.302875	0.618935	0.391407	0.115643	0.315522	0.0712957
		FAS	0.704586	1.40917	1.02668	0.929661	0.752086	1.17781	1	0.10854	0.588907	0.39272	0.494887	0.863365	0.782012	0.660549	0.630407	0.0718205
		SCD1	0.814641	1.62928	1.10558	0.871213	0.44851	1.13077	1	0.161176	0.352606	0.387288	0.15517	0.504848	0.546078	0.483693	0.404947	0.0581777

## Sheet: Figure 6
	Figure 6a
	26wk	feeding status	Control-HFD						Mean	Std Error	AHKO-HFD											Mean	Std Error
	Glucose	fed	179	237	161	191	165	149	180.333	12.8028	163	162	162	210	219	246	215	179	194	167	197	192.182	8.50756
	(mg/dl)	fasted	176	143	117	108	162	135	140.167	10.5938	119	100	161	221	142	144	111	100	108	119	137	132.909	10.628
	44wk	feeding status	Control-HFD													Mean	Std Error	AHKO-HFD										Mean	Std Error
	Glucose	fed	204	214	176	159	101	187	184	109	194	206	156	194	164	172.923	9.73525	147	195	135	150	211	159	160	208	180	144	168.9	8.7489
	(mg/dl)	fasted	123	141	151	180	151	149	111	133	126	128				139.3	6.1807	146	134	119	71	146	127	117	156	104		124.444	8.64599
	Figure 6b
	26wk	feeding status	Control-HFD									Mean	Std Error	AHKO-HFD						Mean	Std Error
	Insulin	fed	9.34157	1.16687	1.19096	2.48614	1.80542	2.71506	4.11867	2.88373	2.88976	3.17758	0.83011	8.84157	15.6187	7.36566	10.944	11.5946		10.8729	1.40491
	(ng/ml)	fasted	0.661	0.354	0.323	0.102	0.244					0.3368	0.0920149	0.063	0.031	0.283	0.024	0.126	0.165	0.115333	0.0403672
	44wk
	Insulin	feeding status	Control-HFD										Mean	Std Error	AHKO-HFD									Mean	Std Error
	(ng/ml)	fed	6.55	8.6	4.17	7.78	19.71	15.67	3.69	2.8	11.17	4.84	8.498	1.75215	11.67	19.86	6.57	18.23	18.19		15.4	16.95	12.19	14.8825	1.57055
		fasted	1.16	1.23	0.47	1.29	0.96	1.95	0.65	0.81	1	1.22	1.074	0.129093	0.32	0.34	0.25	0.25	0.32	0.3	0.28	0.28	0.31	0.294444	0.0105556
	Figure 6c
	26wk	Timepoint (min)	Control-HFD						Mean	SEM	AHKO-HFD						Mean	SEM
	Insulin	0	3.12896	1.42487	2.54174	2.89292	0.97582	1.39033	2.05911	0.369495	0.710996	0.509499	0.52677	0.82038	0.313759	0.831894	0.618883	0.0832686
	(ng/ml)	15	3.21531	4.13644	2.23086	2.57628	3.27864	3.03685	3.07906	0.267736	0.970063	0.544041	0.751295	0.601612	0.607369	1.17156	0.774323	0.101222
	44wk	Timepoint (min)	Control-HFD						Mean	SEM	AHKO-HFD							Mean	SEM
	Insulin	0	2.18898	1.92913	1.97638	2.44094	1.40945	2.55118	2.08268	0.168054	2.55118	1.1811	0.771654	1.04724	0.440945	1.14173	0.84252	1.13948	0.25423
	(ng/ml)	15	3.40945	6.41732	2.1811	3.10236	4.03937	2.84252	3.66535	0.604862	2.84252	1.32283	1.0315	1.11811	0.629921	1.59843	1.22835	1.39595	0.265645
	Figure 6d
	22wk	Timepoint (min)	Control-HFD												Mean	SEM	AHKO-HFD									Mean	SEM
	Glucose	0	205	123	138	236	204	227	240	217	247	199	185	232	204.417	11.3327	238	250	230	118	171	188	262	203	207	207.444	14.8867
	(mg/dl)	15	469	353	336	492	502	478	551	410	431	415	403	465	442.083	18.067	303	413	398	308	451	459	533	504	462	425.667	26.4963
		30	353	335	185	388	406	512	530	396	466	390	377	485	401.917	26.7515	283	483	466	286	352	373	512	475	448	408.667	29.0498
		60	308	215	179	360	386	403	387	372	425	325	380	453	349.417	23.5235	233	476	494	193	282	320	415	398	347	350.889	34.7621
		120	229	119	114	263	242	310	248	264	314	278	254	334	247.417	19.8485	176	297	482	150	219	245	295	206	217	254.111	32.7857
	20wk	Timepoint (min)	Control-HFD								Mean	SEM	AHKO-HFD											Mean	SEM
	Glucose	0	182	210	161	160	186	195	181	217	186.5	7.26784	156	191	254	172	171	143	223	114	190	136	240	180.909	13.3208
	(mg/dl)	15	123	127	158	102	91	143	98	143	123.125	8.58869	163	186	251	198	104	107	163	66	147	159	165	155.364	15.1233
		30	104	114	104	89	109	120	115	92	105.875	3.87961	106	139	210	156	121	98	165	59	135	128	160	134.273	11.997
		60	187	147	117	100	147	112	115	110	129.375	10.2137	111	170	281	127	75	98	149	71	161	145	152	140	17.3813
		120	292	208	128	158	238	188	175	167	194.25	18.1824	116	240	240	125	108	99	225	84	159	203	195	163.091	17.9284
	Figure 6e
	30wk	Timepoint (min)	Control-HFD												Mean	SEM	AHKO-HFD									Mean	SEM
	Glucose	0	266	143	147	224	238	237	263	243	293	251	237	212	229.5	12.8926	210	215	234	170	103	106	167	210	155	174.444	15.7948
	(mg/dl)	15	543	276	325	476	481	485	518	477	440	530	527	393	455.917	24.3122	448	471	439	415	345	290	455	476	422	417.889	20.6226
		30	529	277	254	368	524	414	508	497	450	560	587	382	445.833	31.2541	401	455	388	636	324	340	506	484	413	438.556	31.9123
		60	477	185	222	285	468	342	433	393	396	482	449	329	371.75	28.9715	285	303	281	273	198	187	353	323	321	280.444	18.572
		120	321	95	170	233	289	243	299	341	351	414	419	301	289.667	27.1618	194	223	239	156	156	92	206	195	168	181	14.6525
	40wk	Timepoint (min)	Control-HFD												Mean	SEM	AHKO-HFD									Mean	SEM
	Glucose	0	142	116	203	246	219	246	306	281	292	245	254	230	231.667	16.3046	181	177	179	103	133	162	152	227	188	166.889	11.775
	(mg/dl)	15	289	356	463	370	516	363	498	512	364	384	402	456	414.417	21.0153	282	330	334	246	312	286	267	432	333	313.556	18.0986
		30	289	319	372	375	433	371	511	414	377	422	273	448	383.667	19.6528	275	346	202	199	309	304	318	412	251	290.667	22.7083
		60	216	240	408	300	454	368	570	375	391	379	248	442	365.917	29.4437	201	193	210	142	187	212	256	290	210	211.222	13.959
		120	164	143	240	258	302	262	330	284	345	299	237	274	261.5	17.4071	126	134	159	108	136	114	162	210	195	149.333	11.7462
	42wk	Timepoint (min)	Control-HFD										Mean	SEM	AHKO-HFD									Mean	SEM
	Glucose	0	211	213	246	297	257	206	265	243	211	191	234	10.4435	193	242	213	170	138	155	227	241	282	206.778	15.5776
	(mg/dl)	15	207	190	214	231	258	181	201	242	213	208	214.5	7.39857	223	180	227	100	217	121	150	225	210	183.667	16.2498
		30	186	164	144	165	245	173	201	207	216	213	191.4	9.62774	185	176	211	74	116	111	189	181	190	159.222	15.5419
		60	194	214	207	262	241	210	222	259	216	275	230	8.66154	167	139	117	80	146	116	228	206	111	145.556	15.8702
		120	222	216	254	272	254	184	230	248	211	245	233.6	8.21408	187	132	210	72	115	104	161	204	205	154.444	16.9157
	Figure 6f
	Liver	Control-HFD (26wk)			Mean	SEM	AHKO-HFD (26wk)			Mean	SEM	Control-HFD (44wk)			Mean	SEM	AHKO-HFD (44wk)			Mean	SEM
	(rel. intensity)	0.515207	1.62816	0.856638	1	0.32918	1.14316	1.04458	0.886363	1.0247	0.0747952	0.343447	1.10158	1.05189	0.832308	0.244851	3.35	2.5003	1.56736	2.47255	0.514792
